# Supplementary material for: The Impact of Activin A on Fetal Gonocytes: Chronic Versus Acute Exposure Outcomes
Source: Front Endocrinol (Lausanne). 2022 May 31;13:896747. doi: 10.3389/fendo.2022.896747 (PMC9205402; doi:10.3389/fendo.2022.896747)
Supplement: Supplementary file 2 [file Table_1.xlsx]

## Sheet: Sheet1
Degust output								E13.5 WT counts per million			E13.5 KO counts per million
E13.5 Inhba KO Germ cell Differentially Expressed Genes (DEGs)								GFP-positive germ cells			GFP-positive germ cells
Gene.ID	Gene.Name		Biotype	LogFC WT vs KO	FDR	AveExpr	P value	803.2.GFPpos.E13.5.WT CPM	876.4.GFPpos.E13.5.WT CPM	900.2.GFPpos.E13.5.WT CPM	696.6.GFPpos.E13.5.KO CPM	831.2.GFPpos.E13.5.KO CPM	832.1.GFPpos.E13.5.KO CPM	928.1.GFPpos.E13.5.KO CPM
ENSMUSG00000103979	Gm20305	predicted gene, 20305	processed_pseudogene	-2.769	0.820222	-0.364172	0.000949846	3.169	1.869	2.526	0.111	0.253	0.232	1.938
ENSMUSG00000016626	Nlrp14	NLR family, pyrin domain containing 14	protein_coding	-1.70745	0.99856	0.252345	0.0026913	12.995	10.004	15.784	8.791	1.216	4.583	4.873
ENSMUSG00000022304	Dpys	dihydropyrimidinase	protein_coding	-1.66134	0.99856	-2.08053	0.00379587	2.905	2.324	2.894	0.612	0.456	1.334	1.44
ENSMUSG00000069308	Hist1h2bp	H2B clustered histone 22	protein_coding	-1.62158	0.115225	1.77297	4.55439e-06	16.639	15.916	14.68	7.511	2.635	4.177	8.804
ENSMUSG00000051557	Pusl1	pseudouridylate synthase-like 1	protein_coding	-1.60258	0.152686	1.9475	3.83233e-05	7.818	9.549	11.628	4.284	1.824	4.003	3.322
ENSMUSG00000036411	9530077C05Rik	RIKEN cDNA 9530077C05 gene	protein_coding	-1.50673	0.115225	3.41346	8.33966e-06	12.572	14.147	21.835	5.23	4.256	10.557	4.374
ENSMUSG00000025964	Adam23	a disintegrin and metallopeptidase domain 23	protein_coding	-1.44517	0.99856	5.40981	0.00466009	48.069	16.876	42.197	16.858	3.243	20.999	19.27
ENSMUSG00000097790	Gm16399	predicted pseudogene 16399	processed_pseudogene	-1.38348	0.621528	1.88289	0.000539814	11.251	7.579	10.049	3.505	2.939	2.32	7.752
ENSMUSG00000097624	Gm5091	predicted gene 5091	lincRNA	-1.23518	0.99856	-1.05216	0.00414334	2.958	2.678	2.526	2.615	0.355	1.914	0.997
ENSMUSG00000008348	Ubc	ubiquitin C	protein_coding	-1.10883	0.905869	5.63729	0.00180302	74.586	81.346	82.184	51.742	17.075	42.462	53.268
ENSMUSG00000080916	Gm12463	predicted gene 12463	processed_pseudogene	-1.09348	0.99856	-1.31101	0.00765744	2.06	2.173	2.894	1.113	0.861	2.61	0.609
ENSMUSG00000061601	Pclo	piccolo (presynaptic cytomatrix protein)	protein_coding	-1.08872	0.834461	4.33198	0.00129569	19.65	13.642	32.99	15.968	6.587	16.706	5.371
ENSMUSG00000069310	Hist1h3c	Official symbol: H3c3 (H3 clustered histone 3)	protein_coding	-0.967697	0.691128	1.10975	0.000700307	7.659	9.297	9.155	5.564	3.091	4.815	5.039
ENSMUSG00000060093	Hist1h4a	Gene symbol: H4c1 (H4 clustered histone 1)	protein_coding	-0.964431	0.403363	1.52753	0.000218957	6.603	9.044	7.945	4.117	2.989	4.177	5.427
ENSMUSG00000034690	Nlrp4c	NLR family, pyrin domain containing 4C	protein_coding	-0.952713	0.99856	1.56483	0.00572106	61.856	37.844	50.984	34.773	10.387	64.505	19.823
ENSMUSG00000030771	Micalcl	MICAL C-terminal like	protein_coding	-0.809717	0.99856	1.44165	0.00997091	3.117	4.194	4.209	2.114	2.939	1.74	2.16
ENSMUSG00000063021	Hist1h2ak	Gene symbol: H2ac15 (H2A clustered histone 15)	protein_coding	-0.771012	0.99856	2.74758	0.0030903	20.548	22.484	31.937	14.855	11.704	12.472	21.318
ENSMUSG00000079445	B3gnt7	UDP-GlcNAc:betaGal beta-1,3-N-acetylglucosaminyltransferase 7	protein_coding	-0.751614	0.99856	1.86921	0.00615171	5.758	5.659	5.577	2.893	3.648	2.842	4.596
ENSMUSG00000032842	Abcc10	ATP-binding cassette, sub-family C (CFTR/MRP), member 10	protein_coding	-0.663321	0.99856	2.80927	0.0089099	5.811	3.385	4.157	3.338	2.229	2.668	2.99
ENSMUSG00000069273	Hist1h3e	Official symbol: H3c6 (H3 clustered histone 6)	protein_coding	-0.599574	0.99856	2.42572	0.00576609	20.76	19.857	21.572	12.852	11.451	14.966	17.387
ENSMUSG00000057143	Trim12c	tripartite motif-containing 12C	protein_coding	-0.591703	0.99856	5.14024	0.00462698	83.83	79.527	74.134	71.994	34.403	63.924	51.995
ENSMUSG00000034731	Dgkh	diacylglycerol kinase, eta	protein_coding	0.5888	0.99856	4.74858	0.00307592	16.534	26.728	13.312	28.931	31.414	25.001	26.302
ENSMUSG00000029581	Fscn1	fascin actin-bundling protein 1	protein_coding	0.627164	0.99856	5.02317	0.00672314	9.772	10.055	11.996	15.356	16.264	18.214	17.055
ENSMUSG00000036473	Tbc1d24	TBC1 domain family, member 24	protein_coding	0.689643	0.99856	5.38891	0.00301225	14.579	27.789	19.257	37.611	46.513	29.7	21.872
ENSMUSG00000022265	Ank	progressive ankylosis	protein_coding	0.854746	0.99856	3.58541	0.0072855	3.381	5.255	4.367	7.845	8.259	8.237	7.365
ENSMUSG00000036528	Ppfibp2	PTPRF interacting protein, binding protein 2 (liprin beta 2)	protein_coding	0.901277	0.99856	5.42488	0.00759522	20.284	17.229	14.785	26.483	35.67	36.487	34.663
ENSMUSG00000061615	Hist1h2ab	Gene symbol: H2ac4 (H2A clustered histone 4)	protein_coding	0.910979	0.99856	0.962835	0.00391831	3.381	3.385	3.736	5.898	5.472	11.253	5.814
ENSMUSG00000036206	Sh3bp4	SH3-domain binding protein 4	protein_coding	1.00977	0.99856	5.13985	0.00507689	15.002	29.305	15.995	58.085	37.595	32.542	33.943
ENSMUSG00000021871	Pnp	purine-nucleoside phosphorylase	protein_coding	1.0319	0.852562	2.78377	0.00160436	3.381	4.85	9.629	8.179	11.907	16.648	10.299
ENSMUSG00000022261	Sdc2	syndecan 2	protein_coding	1.08227	0.99856	4.52105	0.0030741	3.064	7.579	3.894	13.297	9.83	13.11	5.316
ENSMUSG00000022231	Sema5a	sema domain, seven thrombospondin repeats (type 1 and type 1-like), transmembrane domain (TM) and short cytoplasmic domain, (semaphorin) 5A	protein_coding	1.11484	0.99856	6.13645	0.006936	3.275	3.587	5.419	11.239	7.397	5.975	12.127
ENSMUSG00000036242	3632451O06Rik	Official symbol: Armh4 (armadillo-like helical domain containing 4)	protein_coding	1.20767	0.99856	3.75694	0.00817419	3.645	2.526	13.101	15.467	6.181	25.755	7.475
ENSMUSG00000046808	Atp10d	ATPase, class V, type 10D	polymorphic_pseudogene	1.30433	0.201534	4.65939	8.02254e-05	6.973	8.236	13.68	23.868	25.334	17.46	27.52
ENSMUSG00000037280	Galnt6	polypeptide N-acetylgalactosaminyltransferase 6	protein_coding	1.61834	0.99856	1.50009	0.00704628	7.448	1.263	7.787	37.221	10.539	10.673	6.423
ENSMUSG00000027009	Itga4	integrin alpha 4	protein_coding	1.94819	0.99856	4.8272	0.00549233	0.528	0.606	0.421	2.893	2.989	1.102	1.938
ENSMUSG00000044533	Rps2	ribosomal protein S2	protein_coding	1.96891	0.834461	6.04354	0.00109938	18.488	154.204	24.255	154.448	236.72	137.362	149.949
ENSMUSG00000067455	Hist1h4j	Gene symbol: H4c11 (H4 clustered histone 11)	protein_coding	2.02896	0.43413	-0.43803	0.000251369	0.634	0.758	0.579	2.782	1.925	5.105	2.326
ENSMUSG00000031616	Ednra	endothelin receptor type A	protein_coding	2.11954	0.99856	4.9579	0.002183	0.423	0.606	0.421	2.504	2.939	2.378	1.329
ENSMUSG00000058600	Rpl30	ribosomal protein L30	protein_coding	2.27201	0.457117	7.14536	0.000363933	40.463	210.59	35.305	384.953	376.816	395.554	214.347
ENSMUSG00000025739	Gng13	guanine nucleotide binding protein (G protein), gamma 13	protein_coding	2.74078	0.191415	-0.62358	6.90671e-05	0.634	2.173	0.368	5.397	6.84	4.061	6.977
ENSMUSG00000029661	Col1a2	collagen, type I, alpha 2	protein_coding	2.84689	0.99856	6.14732	0.00569624	0.264	3.234	0.316	7.122	4.763	5.279	3.71
ENSMUSG00000026043	Col3a1	collagen, type III, alpha 1	protein_coding	3.28532	0.827546	6.24798	0.000988276	0.581	2.274	0.105	7.678	5.675	6.381	3.765
ENSMUSG00000030761	Myo7a	myosin VIIA	protein_coding	3.3718	0.99856	5.22463	0.00317661	1.109	1.364	37.409	42.395	60.143	28.888	36.048
ENSMUSG00000081640	Rplp0-ps1	ribosomal protein, large, P0, pseudogene 1	processed_pseudogene	3.71975	0.99856	1.70031	0.00951878	0.211	0.303	9.734	9.124	21.635	9.049	11.905
ENSMUSG00000038725	Pkhd1l1	polycystic kidney and hepatic disease 1-like 1	protein_coding	4.3504	0.834461	3.3522	0.0012276	0	2.476	0.105	8.846	4.155	6.961	1.274
ENSMUSG00000080896	Gm14567	predicted gene 14567	processed_pseudogene	4.87174	0.222663	0.746732	0.00011281	0.053	3.183	0	7.4	6.333	6.613	3.267
