# Supplementary material for: The Impact of Activin A on Fetal Gonocytes: Chronic Versus Acute Exposure Outcomes
Source: Front Endocrinol (Lausanne). 2022 May 31;13:896747. doi: 10.3389/fendo.2022.896747 (PMC9205402; doi:10.3389/fendo.2022.896747)
Supplement: Supplementary file 3 [file Table_2.xlsx]

## Sheet: Sheet1
Degust output								E15.5 WT counts per million				E15.5 KO counts per million
E15.5 Inhba KO Germ cell Differentially Expressed Genes (DEGs)								GFP-positive germ cells				GFP-positive germ cells
Gene.ID	Gene.Name		Biotype	LogFC WT vs KO	FDR	AveExpr	P value	1064.2.GFPpos.E15.5.WT CPM	855.2.GFPpos.E15.5.WT CPM	941.3.GFPpos.E15.5.WT CPM	995.1.GFPpos.E15.5.WT CPM	1052.2.GFPpos.E15.5.KO CPM	1052.4.GFPpos.E15.5.KO CPM	855.1.GFPpos.E15.5.KO CPM	892.2.GFPpos.E15.5.KO CPM
ENSMUSG00000073747	Gm7534	Official symbol: Zpld2 (zona pellucida like domain containing 2)	protein_coding	-3.3543	0.0425128	-0.375092	0.000129126	64.251	71.412	88.472	69.405	62.856	1.631	67.8	0.187
ENSMUSG00000039304	Tnfsf10	Tumour necrosis factor (ligand) superfamily, member 10	protein_coding	-2.95515	0.0336783	-1.62445	7.80014e-05	2.198	0.931	2.982	4.599	0.517	0.48	0.945	0
ENSMUSG00000086155	9430041J12Rik	RIKEN cDNA 9430041J12 gene	antisense	-2.73517	9.0843e-06	-0.458973	3.28748e-10	7.295	4.143	7.012	5.286	0.837	0.912	0.827	0.656
ENSMUSG00000025279	Dnase1l3	deoxyribonuclease 1-like 3	protein_coding	-2.31082	0.0206514	-2.06229	3.36305e-05	2.852	3.119	2.982	2.643	0.665	0.432	1.772	0.187
ENSMUSG00000039552	Rsph4a	radial spoke head 4 homolog A	protein_coding	-2.05596	0.0244866	0.932061	4.29047e-05	7.201	8.24	27.243	14.536	3.719	1.679	3.78	2.904
ENSMUSG00000040102	Klhl42	kelch-like 42	protein_coding	-1.89349	0.0251026	3.93298	4.63298e-05	9.539	4.795	5.696	2.96	1.158	2.111	2.599	0.703
ENSMUSG00000026475	Rgs16	regulator of G-protein signaling 16	protein_coding	-1.80631	0.0388642	2.36861	9.5638e-05	3.367	2.048	3.6	3.647	1.33	0.672	0.354	0.749
ENSMUSG00000035435	Abca17	ATP-binding cassette, sub-family A (ABC1), member 17	protein_coding	-1.74002	0.0145116	-2.2547	1.07772e-05	15.665	12.197	8.947	26.536	6.108	3.935	6.969	1.311
ENSMUSG00000106845	Gm43156		lincRNA	-1.54007	0.00694047	-2.81571	2.51166e-06	7.435	7.448	9.35	6.185	1.699	3.311	5.552	2.061
ENSMUSG00000061086	Myl4	myosin, light polypeptide 4	protein_coding	-1.53396	0.0488871	0.370034	0.000169014	4.255	2.048	1.693	2.432	0.862	1.248	0.827	0.328
ENSMUSG00000030772	Dkk3	dickkopf WNT signaling pathway inhibitor 3	protein_coding	-1.39288	0.0487348	2.98733	0.000164019	4.302	3.445	5.105	4.282	2.414	1.2	3.307	0.562
ENSMUSG00000028709	Mob3c	MOB kinase activator 3C	protein_coding	-1.35899	0.0416611	3.24005	0.000123259	12.953	4.981	8.06	9.092	4.384	2.159	5.552	1.592
ENSMUSG00000008496	Pou2f2	POU domain, class 2, transcription factor 2	protein_coding	-1.26446	0.0145116	1.69304	1.49481e-05	33.575	15.968	16.039	16.281	11.034	6.526	10.276	3.794
ENSMUSG00000051506	Wdfy4	WD repeat and FYVE domain containing 4	protein_coding	-1.26182	0.0136586	2.68696	6.91999e-06	34.323	37.894	40.81	28.756	15.665	11.42	13.111	13.957
ENSMUSG00000040964	Arhgef10l	Rho guanine nucleotide exchange factor (GEF) 10-like	protein_coding	-1.15928	0.0488115	2.87465	0.000166044	16.554	16.247	17.517	8.616	7.02	6.238	14.529	2.81
ENSMUSG00000054256	Msi1	Musashi 1	protein_coding	-1.11326	0.0151211	3.41812	1.8058e-05	22.913	18.761	13.487	16.968	10.418	8.157	5.906	4.59
ENSMUSG00000027074	Slc43a3	solute carrier family 43, member 3	protein_coding	-1.11142	0.00694047	4.61364	2.44761e-06	19.219	12.43	12.278	12.739	8.423	6.622	5.552	3.138
ENSMUSG00000028150	Rorc	RAR-related orphan receptor gamma	protein_coding	-1.062	0.0145116	2.60094	1.00661e-05	50.036	25.837	20.392	24.633	15.591	11.804	16.182	8.103
ENSMUSG00000020799	Tekt1	tektin 1	protein_coding	-1.00232	0.0471734	0.929871	0.000157057	47.417	30.678	23.052	32.826	18.522	15.403	24.805	7.541
ENSMUSG00000056753	C330011M18Rik	RIKEN cDNA C330011M18 gene	protein_coding	-0.977914	0.0309137	2.20872	6.71235e-05	14.45	11.219	15.905	13.691	8.374	6.478	4.488	5.433
ENSMUSG00000036306	Lzts1	leucine zipper, putative tumor suppressor 1	protein_coding	-0.904767	0.0328225	2.00676	7.36437e-05	16.881	17.271	23.159	19.135	11.502	10.22	15.355	5.058
ENSMUSG00000032291	Crabp1	cellular retinoic acid binding protein I	protein_coding	-0.897378	0.0409615	1.19456	0.000113629	18.798	13.174	12.547	13.532	8.399	9.069	10.158	3.466
ENSMUSG00000031431	Tsc22d3	TSC22 domain family, member 3	protein_coding	-0.872927	0.0409615	3.02651	0.000108704	27.029	17.737	16.926	26.113	10.936	11.468	13.82	8.431
ENSMUSG00000035615	Frmpd1	FERM and PDZ domain containing 1	protein_coding	-0.858401	0.0190508	3.68241	2.68874e-05	34.744	29.607	38.473	28.439	18.202	15.643	17.363	15.971
ENSMUSG00000054452	Aes	Official symbol: Tle5 (TLE family member 5, transcriptional modulator	protein_coding	-0.829311	0.018472	5.45396	2.54021e-05	22.913	28.63	24.046	24.738	13.62	12.764	17.6	10.445
ENSMUSG00000071103	1700029J07Rik	RIKEN cDNA 1700029J07 gene	protein_coding	-0.819672	0.0400005	2.35654	0.000101329	27.216	17.364	15.663	19.981	12.389	10.748	6.851	8.899
ENSMUSG00000057554	Lgals8	lectin, galactose binding, soluble 8	protein_coding	-0.718307	0.0145116	4.80929	1.21195e-05	43.442	39.011	25.738	28.703	19.384	18.138	21.261	16.768
ENSMUSG00000054770	Kctd18	potassium channel tetramerisation domain containing 18	protein_coding	0.586399	0.0145116	5.98266	1.46605e-05	109.517	164.144	134.871	174.067	190.562	198.794	192.651	211.938
ENSMUSG00000042225	Ammecr1	Alport syndrome, mental retardation, midface hypoplasia and elliptocytosis chromosomal region gene 1	protein_coding	0.590431	0.0471475	5.51444	0.000155265	27.169	33.332	36.162	33.513	41.255	43.761	50.791	49.741
ENSMUSG00000030102	Itpr1	inositol 1,4,5-trisphosphate receptor 1	protein_coding	0.620971	0.0180714	8.07164	2.38535e-05	95.395	110.702	123.587	131.568	170.045	161.751	126.032	187.864
ENSMUSG00000037119	D15Ertd621e	Official symbol: Fam91a1 (family with sequence similiarity 91, member A1)	protein_coding	0.622141	0.0145116	7.81418	1.03671e-05	165.492	231.599	219.178	235.49	264.797	289.483	345.496	335.495
ENSMUSG00000029776	Hibadh	3-hydroxyisobutyrate dehydrogenase	protein_coding	0.647205	0.0194477	5.68629	2.87484e-05	55.179	77.231	96.801	77.069	110.933	109.45	93.786	122.948
ENSMUSG00000050079	Rspry1	ring finger and SPRY domain containing 1	protein_coding	0.72294	0.00108287	5.61779	1.5675e-07	64.345	42.735	38.366	58.78	76.772	75.19	65.556	81.028
ENSMUSG00000041471	Fam35a	Official symbol: Shld2 (Shieldin complex subunit 2)	protein_coding	0.764211	0.0260902	4.36428	5.09851e-05	14.917	14.99	13.595	18.078	24.384	23.272	22.561	24.73
ENSMUSG00000000708	Kat2b	K(lysine) acetyltransferase 2B	protein_coding	0.781504	0.0145116	4.94368	1.36852e-05	20.248	27.606	31.864	21.567	35.861	38.962	39.57	49.179
ENSMUSG00000031207	Msn	moesin	protein_coding	0.793639	0.0447818	7.26671	0.000140992	50.784	87.24	114.855	95.94	113.224	141.119	125.914	176.155
ENSMUSG00000020733	Slc9a3r1	solute carrier family 9 (sodium/hydrogen exchanger), member 3 regulator 1	protein_coding	0.794079	0.0336783	4.42845	7.71973e-05	18.284	35.799	34.121	31.452	39.679	49.951	47.838	53.769
ENSMUSG00000070327	Rnf213	ring finger protein 213	protein_coding	0.885866	0.0416611	8.49568	0.000123628	111.481	208.462	262.165	208.267	288.737	304.933	343.842	401.348
ENSMUSG00000060519	Tor3a	torsin family 3, member A	protein_coding	0.986168	0.0177385	3.23866	2.24677e-05	5.378	8.798	8.759	6.555	11.379	11.516	13.584	20.374
ENSMUSG00000022901	Cd86	Cd86 antigen	protein_coding	0.992465	0.0213918	0.980542	3.56105e-05	15.806	20.343	8.732	15.276	26.354	26.583	21.261	26.697
ENSMUSG00000018698	Lhx1	LIM homeobox protein 1	protein_coding	1.6376	0.0409615	0.700059	0.000113269	2.852	5.214	4.89	3.753	7.02	12.764	9.686	27.962
ENSMUSG00000028081	Rps3a1	ribosomal protein S3A1	protein_coding	2.88624	0.00999	7.55426	4.69982e-06	37.129	389.552	45.055	40.068	351.864	761.35	480.151	443.08
ENSMUSG00000000248	Clec2g	C-type lectin domain family 2, member g	protein_coding	4.95317	0.0450223	-3.02889	0.000146637	0	0.186	0.054	10.836	12.389	9.117	0.354	6.651
ENSMUSG00000062611	Rps3a2	ribosomal protein S3A2	processed_pseudogene	5.68156	0.00209517	4.38186	4.54928e-07	0.701	67.548	0.645	0.529	63.939	146.685	90.006	78.64
