# Supplementary material for: The Impact of Activin A on Fetal Gonocytes: Chronic Versus Acute Exposure Outcomes
Source: Front Endocrinol (Lausanne). 2022 May 31;13:896747. doi: 10.3389/fendo.2022.896747 (PMC9205402; doi:10.3389/fendo.2022.896747)
Supplement: Supplementary file 4 [file Table_3.xlsx]

## Sheet: Sheet1
Degust output							Counts per million
E13.5 Inha KO Germ cell Differentially Expressed Genes (DEGs)							WT		KO
Gene.ID	Gene.Name		Fold change WT vs KO	FDR	AveExpr	P value	WT1516-5 CPM	WT633-4CPM	KO1516-1 CPM	KO633-2 CPM
ENSMUSG00000037625	Cldn11	Claudin 11	-5.98929	0.00522269	-0.348508	1.17268e-05	5.594	6.711	0	0.158
ENSMUSG00000034744	Nagk	N-acetylglucosamine kinase	-2.44749	0.00045474	3.43932	6.03349e-07	43.325	8.713	5.37	6.645
ENSMUSG00000032175	Tyk2	tyrosine kinase 2	-2.18731	4.62532e-07	5.16193	2.8324e-10	28.477	177.201	23.16	13.923
ENSMUSG00000034330	Plcg2	phospholipase C, gamma 2	-1.53155	7.1705e-06	5.97298	5.85466e-09	58.377	179.791	38.096	38.763
ENSMUSG00000031078	Cttn	cortactin	-1.16692	0.00334949	5.26335	5.81153e-06	111.364	16.131	27.943	43.034
ENSMUSG00000004151	Etv1	ets variant 1	-0.947942	0.00514543	6.32106	9.45273e-06	107.703	112.325	66.71	50.47
ENSMUSG00000004328	Hif3a	hypoxia inducible factor 3, alpha subunit	-0.881829	0.034266	6.01651	0.000164371	66.818	129.751	67.801	29.744
ENSMUSG00000023845	Lnpep	leucyl/cystinyl aminopeptidase	-0.837649	0.00589644	7.00757	1.44432e-05	126.721	219.117	83.493	118.028
ENSMUSG00000047187	Rab2a	RAB2A, member RAS oncogene family	-0.809767	0.0269558	6.49349	0.000121051	124.178	103.966	53.284	95.561
ENSMUSG00000033882	Rbm46	RNA binding motif protein 46	-0.730543	0.0327639	6.8316	0.000153821	125.602	165.662	96.248	83.854
ENSMUSG00000087166	L1td1	LINE-1 type transposase domain containing 1	-0.709719	0.000743769	9.57522	1.06274e-06	877.284	1016.58	454.303	835.53
ENSMUSG00000056531	Ccdc18	coiled-coil domain containing 18	-0.676572	0.00522269	8.71415	1.11282e-05	473.729	561.155	344.629	339.37
ENSMUSG00000021377	Dek	DEK proto-oncogene (DNA binding)	-0.619589	0.00558374	9.80538	1.31074e-05	960.476	1203.32	691.775	801.514
ENSMUSG00000043424	Eif3j2	eukaryotic translation initiation factor 3, subunit J2	-0.60098	0.0427327	8.14401	0.000217082	289.75	395.611	235.794	236.689
ENSMUSG00000041817	Fam169a	family with sequence similarity 169, member A	-0.591945	0.0227307	9.02268	8.59903e-05	527.123	728.348	419.731	453.917
ENSMUSG00000029580	Actb	actin beta	0.594276	0.0200401	8.92061	7.36317e-05	421.657	347.219	686.489	548.371
ENSMUSG00000065037	Rn7sk	RNA, 7SK, nuclear	0.6088	0.0403291	7.67109	0.000197571	298.089	79.593	380.292	190.965
ENSMUSG00000017009	Sdc4	syndecan 4	0.684704	0.0119134	7.71686	3.28292e-05	214.693	121.627	374.082	200.299
ENSMUSG00000012848	Rps5	ribosomal protein S5	0.709803	0.0269558	6.93129	0.000119759	117.466	72.529	196.02	132.584
ENSMUSG00000057841	Rpl32	Ribosomal protein L32	0.759857	0.00522269	7.40289	1.15958e-05	150.011	105.849	263.15	196.028
ENSMUSG00000024969	Mark2	MAP/microtubule affinity regulating kinase 2	0.829874	0.018654	6.33536	6.58991e-05	77.395	43.8	136.945	91.29
ENSMUSG00000030744	Rps3	ribosomal protein S3	0.960279	7.1705e-06	7.73393	5.2945e-09	207.371	107.027	442.219	209.001
ENSMUSG00000021268	Meg3	maternally expressed 3	0.989284	0.0227307	6.02727	8.99882e-05	42.918	47.921	60.753	144.291
ENSMUSG00000009927	Rps25	ribosomal protein S25	1.00145	0.00852627	5.77731	2.26253e-05	53.292	26.256	108.751	59.172
ENSMUSG00000051817	Sox12	SRY-box 12	1.00635	0.0227307	5.84691	9.04775e-05	40.986	37.089	68.64	104.738
ENSMUSG00000047751	Utf1	undifferentiated embryonic cell transcription factor 1	1.01477	0.00045474	6.44085	5.65282e-07	87.464	38.03	164.72	103.63
ENSMUSG00000097451	Rian	RNA imprinted and accumulated in nucleus	1.05358	0.0133867	5.84793	4.13857e-05	43.63	33.321	66.543	113.281
ENSMUSG00000063457	Rps15	Ribosomal protein S15	1.06924	0.00522269	5.61791	1.14428e-05	48.715	22.371	106.821	49.679
ENSMUSG00000007892	Rplp1	ribosomal protein, large, P1	1.09177	0.0427327	5.1256	0.000218068	29.799	17.779	64.193	43.351
ENSMUSG00000060591	Ifitm2	interferon induced transmembrane protein 2	1.13494	9.11132e-05	6.19813	9.29916e-08	78.209	27.081	157.336	86.86
ENSMUSG00000092274	Neat1	nuclear paraspeckle assembly transcript 1 (non-protein coding)	1.19858	0.0159385	5.44861	5.36815e-05	39.257	19.781	35.327	131.793
ENSMUSG00000072692	Rpl37rt	ribosomal protein L37, retrotransposed	1.20388	0.0133867	5.03622	4.23543e-05	30.714	14.129	72.165	36.706
ENSMUSG00000098178	Yam1		1.21451	2.07614e-05	6.31044	1.90705e-08	81.769	26.139	134.512	137.488
ENSMUSG00000029028	Lrrc47	leucine rich repeat containing 47	1.21735	0.00652461	5.18212	1.66478e-05	27.561	22.606	85.759	32.276
ENSMUSG00000045128	Rpl18a	ribosomal protein L18A	1.25393	0.00334949	5.33205	5.55126e-06	33.867	18.956	84.416	48.255
ENSMUSG00000038418	Egr1	Early growth response 1	1.35994	0.000394264	5.65328	4.42632e-07	38.037	22.842	76.864	95.561
ENSMUSG00000042496	Prdm10	PR domain containing 10	1.37733	0.00334949	4.74429	5.70096e-06	22.476	16.013	82.234	17.245
ENSMUSG00000106106	Rn18s-rs5	18s RNA, related sequence 5	1.39827	3.75241e-27	12.9083	3.82977e-31	8772.23	2363.07	19208.6	8772.04
ENSMUSG00000098973	Mir6236		1.47781	1.40489e-20	9.03814	2.8677e-24	499.765	193.567	1705.19	462.777
ENSMUSG00000059326	Csf2ra	colony stimulating factor 2 receptor, alpha, low-affinity (granulocyte - macrophage)	1.6845	0.0124841	4.45228	3.69503e-05	11.594	11.892	32.81	50.154
ENSMUSG00000022551	Cyc1	cytochrome c-1	2.02348	4.53894e-08	5.03308	2.31626e-11	14.849	26.256	131.827	22.15
ENSMUSG00000022095	Fam160b2	Official symbol: Fhip2b (FHF complex subunit HOOK interacting protein 2B)	2.22475	0.0121149	3.71344	3.46211e-05	9.051	3.061	27.02	38.446
ENSMUSG00000091523	AU040972	expressed sequence AU040972	2.66196	0.049084	3.07225	0.000255489	6.407	1.295	11.244	50.629
ENSMUSG00000085566	A730017L22Rik		2.91032	3.65904e-09	4.44232	1.49379e-12	6.306	13.069	108.079	24.681
ENSMUSG00000022558	Mroh1	maestro heat-like repeat family member 1	3.56752	2.58458e-09	4.26928	7.91359e-13	4.577	7.771	105.982	35.915
